# Supplementary material for: Ultra-sensitive and rapid detection of nucleic acids and microorganisms in body fluids using single-molecule tethering
Source: Nat Commun. 2020 Sep 22;11:4774. doi: 10.1038/s41467-020-18574-7 (PMC7508858; doi:10.1038/s41467-020-18574-7)
Supplement: Supplementary file 4 — Source Data [file 41467_2020_18574_MOESM4_ESM.xlsx]

## Sheet: Fig1f_blood
Body Fluid	Target_Concentration (fM)	Signal (# of beads)	Average	SD
blood	0.11	42
blood	0.11	26
blood	0.11	41	33	9.64365
blood	0.11	20
blood	0.11	36
blood
blood	0.28	31
blood	0.28	70	62.6667	28.7112
blood	0.28	87
blood	2.77	151
blood	2.77	256
blood	2.77	235
blood	2.77	747	457.5	272.617
blood	2.77	735
blood	2.77	621
blood	11.07	1902	1666	379.7
blood	11.07	1228
blood	11.07	1868
blood	27.68	4767
blood	27.68	4279	4460	267.288
blood	27.68	4334
blood	69.19	7870
blood	69.19	6934	7868.67	934.001
blood	69.19	8802
blood	138.38	14166
blood	138.38	9014	12477.7	2999.94
blood	138.38	14253

## Sheet: Fig1g_urine
Body Fluid	Target_Concentration (fM)	Signal (# of beads)	Average	SD
Urine	0.277	21
Urine	0.277	33
Urine	0.277	28	27.5	4.93
Urine	0.277	28
Urine	2.76763	294
Urine	2.76763	346	287	62.7933
Urine	2.76763	221
Urine	11.0705	1732
Urine	11.0705	1217	1711.67	484.82
Urine	11.0705	2186
Urine	69.1907	4866
Urine	69.1907	4035	6263	3166.72
Urine	69.1907	9888

## Sheet: Fig1h_sputum
Body Fluid	Target_Concentration (fM)	Signal (# of beads)	Average	SD
sputum	0.332	67
sputum	0.332	55	46.25	17.7647
sputum	0.332	33
sputum	0.332	30
sputum	2.491	163
sputum	2.491	242	221	50.8626
sputum	2.491	258
sputum	8.303	309
sputum	8.303	521	596	226.589
sputum	8.303	793
sputum	8.303	761
sputum	33.212	2621
sputum	33.212	980	1586	900.695
sputum	33.212	1157

## Sheet: Fig2a_Ca probe
C. albicans
	Target_Concentration	Signal (# of beads)	Average	SD
	1CFU/mL	24
		26	39.3333	24.8462
		68
	2CFU/mL	54
		79	93.3333	48.1283
		147
	4CFU/mL	185
		133	144	36.756
		114
	8CFU/mL	780
		369	576.667	205.534
		581
	30CFU/mL	1572
		1045	1228.33	297.846
		1068
	100CFU/mL	2677
		4067	3315.33	701.896
		3202

## Sheet: Fig2b_Cg probe
C. glabrata
	Target_Concentration	Signal (# of beads)	Average	SD
	1CFU/mL	22
		53	43	18.1934
		54
	2CFU/mL	53
		150	115.667	54.3538
		144
	4CFU/mL	111
		131	133.667	24.1109
		159
	8CFU/mL	292
		496	381	104.456
		355
	30CFU/mL	807
		1013	865	129.167
		775
	100CFU/mL	3573
		4135	3463.33	732.682
		2682

## Sheet: Fig2c_Pan-Fungal_probe
C. parapsilosis
	Target_Concentration	Signal (# of beads)	Average	SD
	1CFU/mL	167
		167	163.333	6.35085
		156
	2CFU/mL	280
		176	209.667	60.9289
		173
	4CFU/mL	283
		643	409.667	202.32
		303
	23CFU/mL	1667
		936	1321	367.057
		1360
	86CFU/mL	3019
		2807	2883.33	117.798
		2824

## Sheet: Suppl. Fig4a-b_bacteria probes
P. aeruginosa probe-pair								S. aureus probe-pair
	Target_Concentration	Signal (# of beads)	Average	SD					Target_Concentration	Signal (# of beads)	Average	SD
	3CFU/ml	50	78	33.4215					3CFU/ml	96	102	11.2694
		69								115
		115								95
	5CFU/ml	90	112	31.1127					5CFU/ml	86	145.333	65.1178
		134								135
										215
	10CFU/ml	184
									10CFU/ml	284
	30CFU/ml	285
									30CFU/ml	521
	100CFU/ml	929
									100CFU/ml	587	734	207.889
										881
